# Supplementary material for: Left Atrial Appendage Occlusion Versus Direct Oral Anticoagulation in Atrial Fibrillation Patients at Very High Risk of Stroke: A Budget Impact Analysis in Italy
Source: J Clin Med. 2026 May 11;15(10):3687. doi: 10.3390/jcm15103687 (PMC13207641; doi:10.3390/jcm15103687)
Supplement: Supplementary file 1 [file jcm-15-03687-s001.zip]

Archive with 1 entries (1 files):
- jcm-4233050-supplementary.pdf
